# Supplementary material for: TUT4/7-mediated uridylation of a coronavirus subgenomic RNAs delays viral replication
Source: Commun Biol. 2023 Apr 21;6:438. doi: 10.1038/s42003-023-04814-1 (PMC10119532; doi:10.1038/s42003-023-04814-1)
Supplement: Supplementary file 3 — Supplementary Data 1 [file 42003_2023_4814_MOESM3_ESM.xlsx]

## Sheet: Sheet1
	shCTL group virus titer (PFU/ml)								shTUT4/7 group virus titer (PFU/ml)
Hours post infection	n=1	n=2	n=3	n=4	n=5	n=6	n=7		n=1	n=2	n=3	n=4	n=5	n=6	n=7
0	0	0	0	0	0	0	0		0	0	0	0	0	0	0
8	2000	1000	1000	2000	2000	8500	5500		2000	1500	2000	3000	1000	12000	11000
16	20000	50000	53000	40000	45000	40000	25000		45000	55000	60000	80000	85000	240000	210000
24	180000	360000	170000	220000	200000	290000	210000		320000	500000	380000	290000	390000	950000	700000
36	1100000	2100000	3800000	3500000	3400000	1700000	1800000		10000000	12000000	12000000	20000000	22000000	35000000	21000000
48	7000000	16000000	10000000	16000000	8500000	26000000	18000000		9500000	21000000	18000000	27000000	25000000	35000000	18000000
